# Supplementary material for: Monocytopenia, monocyte morphological anomalies and hyperinflammation characterise severe COVID‐19 in type 2 diabetes
Source: EMBO Mol Med. 2020 Sep 11;12(10):e13038. doi: 10.15252/emmm.202013038 (PMC7461002; doi:10.15252/emmm.202013038)
Supplement: Supplementary file 3 — Source Data for Figure 1 [file EMMM-12-e13038-s002.xlsx]

## Sheet: A
	Lymphocytes			Monocytes			B cells			NK cells			DCs			Granulocytes
	COVID-19		healthy	COVID-19		healthy	COVID-19		healthy	COVID-19		healthy	COVID-19		healthy	COVID-19		healthy
	ND	T2D	T2D	ND	T2D	T2D	ND	T2D	T2D	ND	T2D	T2D	ND	T2D	T2D	ND	T2D	T2D
COV+DB-	15.9			7.85			3.07			5.46			3.82			46.4
COV+DB-	8.22			9.83			1.02			7.55			0.38			43.5
COV+DB-	6.59			4.22			2.29			4.26			0.78			54.9
COV+DB-	15.4			8.33			3.08			7.32			1.45			55.5
COV+DB-	4.11			17.7			0.14			2.2			0.84			57.7
COV+DB-	4.28			24.2			0.43			5.4			1			62.7
COV+DB-	12.4			10.8			1.42			8.65			1.19			81.2
COV+DB-	24.6			10.3			6.17			4.6			3.35			62.2
COV+DB-	5.56			6.1			0.39			9.15			1.04			52.2
COV+DB-	10.4			6.45			11.2			2.92			0.99			69.6
COV+DB-	18.6			8.52			2.66			0.89			1.3			78.7
COV+DB-	11.3			8.59			0.82			5.15			1.83			74.4
COV+DB-	14.3			8.38			1.91			5.14			1.93			47.1
COV+DB-	5.46			7.54			2.06			1.6			1.51			62.9
COV+DB-	4.51			9.89			0.89			2.76			1.42			81.6
COV+DB+		10.3			14			2.22			16			4.2			33.4
COV+DB+		5.05			6.3			2.66			10.8			1.45			45.5
COV+DB+		6.39			2.7			2.05			4.44			1.01			55.6
COV+DB+		16.8			5.38			5.86			8.78			2.56			57.2
COV+DB+		22.4			7.22			1.97			6.23			1.76			49.1
COV+DB+		13.8			8.33			2.15			10.4			3.52			56.7
COV+DB+		5.96			4.45			1.97			3.91			0.69			44.8
COV+DB+		23.5			7.59			5.18			8.63			2.28			67.8
COV+DB+		14.8			8.23			1.24			7.95			2.85			65.2
COV+DB+		19.6			7.24			4.83			7.61			1.8			43.3
COV+DB+		1.73			4.01			1.26			4.58			2.22			48.4
COV+DB+		9.35			3.36			1.94			3.18			1.14			85.6
COV+DB+		13.5			6.65			1.81			3.49			1.9			53.3
COV+DB+		13.1			3.35			2.19			5.07			1.08			61
COV+DB+		1.99			1.59			0.6			6.73			0.48			62.7
COV+DB+		3.79			8.68			1.64			6.62			0.84			85.9
COV+DB+		1.52			9.7			0.19			3.8			0.6			51.2
COV+DB+		6.37			12.6			0.99			7.12			0.85			54.4
COV+DB+		1.21			5.35			0.11			3.84			1.14			59.1
COV+DB+		1.49			5.27			0.089			7.47			0.54			76.1
COV+DB+		3.56			12			0.24			0.97			1.09			55.8
COV+DB+		0.81			15.1			0.51			1.43			1.3			76.1
COV+DB+		17.4			9.37			1.63			5.61			2.26			83.7
COV+DB+		46.6			10.6			8.52			18.2			2.49			64
COV+DB+		8.79			4.68			2.79			2.99			1.22			72.6
COV+DB+		21.8			5.66			4.2			3.08			1.95			20.9
COV+DB+		20.6			6.99			2.27			5.06			2.53			58
COV+DB+		20.2			14.2			4.36			4.09			1.8			67.5
COV+DB+		20.8			6.39			5.53			8.09			0.81			62.1
COV+DB+		12.18			7.48			2.45			6.42			1.67			59.21
COV-DB+			5.1			10.21			1.61			2.32			0.045			44.8
COV-DB+			9.07			9.71			2.36			0.88			0.024			53.3
COV-DB+			29.7			6.8			3.12			2.22			0.036			50.5
COV-DB+			7.82			8.08			2.44			1.55			0.074			72
COV-DB+			15.6			7.08			3.25			2.65			0.086			63.1
COV-DB+			28.1			6.91			2.96			0.76			0.032			52.7
COV-DB+			30			15.3			2.95			3.71			0.052			22
COV-DB+			44.6			16.1			4.38			1.93			0.085			16.5
COV-DB+			33.3			20.6			5.5			3.46			0.08			13.5
COV-DB+			27.5			4.52			3.9			1.6			0.016			56.4
COV-DB+			28.2			4.96			5.44			2.58			1.17			46.5
COV-DB+			12.9			9.92			3.96			1.98			2.26			61.1
COV-DB+			19.3			4.38			2.08			2.31			0.9			67.2
COV-DB+			48.2			10.1			24.9			3.6			2.06			54.7
COV-DB+			35			10.5			6			9.84			1.89			43.3
COV-DB+			70.7			6.65			14.3			2.8			3.09			56.6
COV-DB+			41.7			20.9			3.22			17.2			11.9			33.5
COV-DB+			55.7			11.4			7.54			8.21			1.99			40.1
COV-DB+			57			9.82			6.39			8.6			4.54			21.4
COV-DB+			10.8			10.2			7.68			7.18			7.96			11.5
COV-DB+			18			8.65			5.61			3.6			3.46			35.7
COV-DB+			55.7			5.78			8.76			5.17			0.93			48.4

## Sheet: B
	Classical			Intermediate			Non-classical
	COVID-19		Healthy	COVID-19		Healthy	COVID-19		Healthy
	ND	T2D	T2D	ND	T2D	T2D	ND	T2D	T2D
	8.57	5.48	1.39	0.71	0.59	1.32	0.21	0.068	0
	3.1	2.49	6.72	1.11	0.035	2.99	0	0.021	0
	17.7	2.71	5.42	5.64	0.31	1.24	0.36	0.058	0.048
	6.09	7.34	4.5	0.3	0.57	3.28	0.24	0.2	0.16
	10.2	1.32	3.84	1.26	0.21	2.77	1.19	0.046	0.25
	5.11	4.25	6.35	0.2	0.84	0.55	0.13	0.23	0
	4.97	4.96	9.52	0.45	0.19	5.67	0.14	0.11	0.052
	7.2	7.04	14.3	0.49	0.69	1.35	0.25	0.26	0.13
	6.63	3.84	15.8	0.85	1.39	3.5	0.23	0.14	0.35
	8.16	5.66	2.17	0.58	1.39	2.35	0.41	0.09	0
	6.06	10.6	3.6	1.12	2.04	1.17	0.27	0.98	0.056
	7.02	3.5	7.56	0.73	0.56	1.76	0.058	0.00559	0.19
	15.2	5.9	3.64	2.04	2.79	0.53	0.13	0.016	0.058
	8.67	9.99	8.36	0.6	4.82	1.34	0.42	0.31	0.038
	6.62	6.63	8.37	0.34	3.17	1.06	0.33	0	0.3
	6.91	7.73	4.54	0.33	0.32	0.84	0.25	0.089	0.19
	5.5	5.72	17.5	0.92	0.22	0.062	0.42	0.1	0.62
		9.09	7.79		3	3.05		0.42	0.24
		4.15	8.38		0.18	0.15		0.034	0.07
		6.84	32.4		0.5	6.02		0.079	1.72
		5.61	7.51		0.52	0.12		0.43	0.093
		4.82	5.05		0.38	0.5		0.2	0.012
		12.4			0.43			0.1
		5.93			0.69			0.18
		4.03			0.24			0.071
		6.49			0.47			0.14
		3.75			0.64			0.33
		2.09			1.31
		5.32			1.4			0.28
		9.3			0.9			0.71
		2.8			1.25			0
		8.72			3.23			0.12
		5.73			0.19			0.23
		6.65			0.62			0.87
		2.48			7.42			0.37
		5.2			0.32			0.18

## Sheet: C
	DIM4	DIM3
ND COV	0.0796727	0.0792584
ND COV	-0.394116	-1.16605
ND COV	0.50857	-0.794217
ND COV	-0.800114	-0.661027
ND COV	0.0994177	0.0400058
ND COV	-0.641211	-0.659742
ND COV	-0.236665	-0.336391
ND COV	-0.0523819	-0.41504
ND COV	-0.445226	-0.683294
ND COV	-0.0257049	-0.322197
ND COV	-1.15654	0.10771
ND COV	-1.30398	-0.818162
COVID-	0.0569135	-0.173776
COVID-	1.54218	1.21835
COVID-	0.684522	1.13818
COVID-	0.150231	0.210745
COVID-	-0.19994	0.194049
COVID-	3.2804	0.832621
COVID-	-0.261577	0.382641
COVID-	0.0623343	0.490387
COVID-	1.93254	-1.07887
COVID-	0.968422	-0.0911742
COVID-	1.24489	-0.322249
COVID-	-0.159966	0.344865
COVID-	-0.609863	-0.118785
COVID-	-0.0343753	0.467278
COVID-	-0.489001	0.208514
COVID-	-0.961878	-0.213572
COVID-	1.26763	0.300101
COVID-	0.169582	0.633358
COVID-	0.812433	0.816756
COVID-	0.631198	0.562831
COVID-	-0.488715	-0.135294
COVID-	0.100538	0.208458
COVID+	-1.87343	0.4478
COVID+	-0.292987	-0.755105
COVID+	-0.390851	-0.19198
COVID+	0.0878897	0.421319
COVID+	0.595797	0.638089
COVID+	0.125827	-1.14316
COVID+	-0.356192	-0.584702
COVID+	0.858936	-0.513271
COVID+	-0.0262465	-0.673896
COVID+	0.982012	0.0522552
COVID+	-2.02708	0.681267
COVID+	-0.544421	1.18121
COVID+	-0.0127826	-0.611094
COVID+	0.073897	0.160798
COVID+	-0.689293	0.102492
COVID+	0.856599	-0.160747
COVID+	0.954604	-0.3257
COVID+	-0.0196594	-0.0447732
COVID+	-0.400454	0.0307897
COVID+	-0.854545	-0.802688
COVID+	0.797613	-0.566164
COVID+	0.847124	0.000434293
COVID+	-2.24126	1.02559
COVID+	-1.84575	1.00683
COVID+	-0.255236	-0.354602
COVID+	0.0088345	0.859438
COVID+	0.0476448	-0.114411
COVID+	0.263193	-0.0122895
