# Supplementary material for: Monocytopenia, monocyte morphological anomalies and hyperinflammation characterise severe COVID‐19 in type 2 diabetes
Source: EMBO Mol Med. 2020 Sep 11;12(10):e13038. doi: 10.15252/emmm.202013038 (PMC7461002; doi:10.15252/emmm.202013038)
Supplement: Supplementary file 4 — Source Data for Figure 2 [file EMMM-12-e13038-s003.xlsx]

## Sheet: A
	FSC		CD14
	ND	T2D	ND	T2D
NDB	6.2784		1788.38
NDB	3.168		1611.45
NDB	4.244		3448.65
NDB	3.3536		4725.76
NDB	5.0624		3545.15
NDB	5.0368		1953.9
NDB	3.52		4819.03
NDB	3.6544		3568.74
NDB	3.7696		1130.74
NDB	3.264		2079.81
NDB	3.6608		1722.45
NDB	6.0672		1250.85
NDB	5.3056		2283.86
NDB	3.7376		4066.27
NDB	3.5392		3407.24
NDB	4.244		5136.2
T2D		5.888		2074.98
T2D		7.52		2408.03
T2D		4.4416		2618.46
T2D		5.0688		2793.54
T2D		4.7488		1439.63
T2D		4.8128		1357.24
T2D		4.6656		1401.97
T2D		10.7648		3030.7
T2D		6.336		2118.32
T2D		4.8064		1558.77
T2D		4.5312		2150.51
T2D		4.16		2524.19
T2D		3.9744		535.992
T2D		5.8393		1798.15
T2D		5.5552		1043.66
T2D		7.0976		1316.42
T2D		5.2992		1715.33
T2D		5.1136		629.896
T2D		3.6032		460.581
T2D		8.4032		1423.66
T2D		5.8048		556.281
T2D		5.0752		1455.67
T2D		6.4064		2327.63
T2D		9.8368		1723.62
T2D		11.6288		2886.25
T2D		4.2432		3058.75
T2D		4.0512		3139.02
T2D		4.576		3968.83
T2D		5.088		1558.03
T2D				3563.97
T2D				3053.58

## Sheet: B
	% Hi		% Lo
	ND	T2D	ND	T2D
COV+DB-	43.5		46.9
COV+DB-	37.6		52.5
COV+DB-	36.4		61.4
COV+DB-	54.3		39.6
COV+DB-	73.5		15.2
COV+DB-	23.56		72.38
COV+DB-	10.7		88.7
COV+DB-	2.44		96.9
COV+DB-	2		97.1
COV+DB-	1.43		97.7
COV+DB-	6.61		90.6
COV+DB-	11.2		86.2
COV+DB-	1.43		97.4
COV+DB-	25.4		70.8
COV+DB-	23.3		72.3
COV+DB+		38.7		52.6
COV+DB+		80.7		13.8
COV+DB+		67.1		22.2
COV+DB+		31.6		58.9
COV+DB+		8.31		87.7
COV+DB+		10.8		81.3
COV+DB+		10.9		81.9
COV+DB+		6.79		87.8
COV+DB+		4.71		90.8
COV+DB+		23		73.1
COV+DB+		59.8		35.7
COV+DB+		78.4		19.6
COV+DB+		48.1		46.9
COV+DB+		80		17
COV+DB+		88.5		10.8
COV+DB+		51.8		42.7
COV+DB+		62.4		33.9
COV+DB+		67		26.1
COV+DB+		78.9		17.8
COV+DB+		63.9		28.6
COV+DB+		76.7		17.8
COV+DB+		9.33		89.3
COV+DB+		34.9		63.1
COV+DB+		67.5		30.5
COV+DB+		7.54		91.3
COV+DB+		2.29		97.3
COV+DB+		17.5		82.1
COV+DB+		3.89		95.7
COV+DB+		42.18		53.44

## Sheet: C
	FSCLo																																												FSCHi
CD16	941	2832	226	1055	579	213	1828	1363	1561	355	745	684	314	1114	2152	1268	1251	3934	1008	884	1501	1722	1445	925	329	899	628	2364	242	310	471	387	369	603	1004	335	316	2871	241	992	322	4380	1285	203	775	2275	964	742	474
CD14	4254	5912	2068	4852	4453	4566	4219	3902	4167	1633	2332	1884	1424	2539	4416	4167	4986	4682	4944	3641	4361	2777	3678	3170	1664	1400	1994	4057	3345	1368	2681	2495	4150	2500	3227	2563	2761	5213	4176	2728	4066	3547	6253	2799	3942	5370	3918	5103	4425
HLA-DR	5862	6942	1261	3016	3095	1432	2305	3176	2558	1683	2210	2087	1630	3693	2681	6404	7111	5018	6631	5951	4219	1764	2922	3583	1523	1689	1177	2132	1888	1337	1350	1384	1518	2033	990	2355	3089	2244	1748	1211	1633	1924	2136	2002	5849	6762	1842	3195	2310
[truncated: 39 more columns]

## Sheet: D
Classical		Intermediate		Non-classical
Lo	Hi	Lo	Hi	Lo	Hi
42.6	64.6	50.4	29.6	3.31	4.68
67.6	45.4	15.5	50.5	2.46	1.28
42.3	52.6	51.9	40.2	0.74	0.81
56	72.7	39	25.7	0.78	0.073
70.6	75.1	25.5	22.8	0.68	0.27
33.3	34.3	63	44.8	2.63	1.02
36.3	27.9	55.1	64.2	2.92	5.78
52.7	29.3	36.9	59.6	2.16	8.63
41.8	59.1	50	36.3	2.65	2.01
71.2	13.5	19.1	59.3	2.34	3.58
35.3	58.7	52	36.8	7.28	0.83
88.8	0.17	8.13	91.2	0.73	2.45
38.5	27.7	55.9	42.4	2.87	2.86
42.3	65.9	45.4	78.8	2.71	2.65
35.9	15.1	29.4	59.6	3.7	1.76
28.2	38.6	60.7	47.8	5.93	11.4
2.3	0.76	11.1	94.3	6.9	3.04
57.5	40.1	34.1	42.1	4.58	10.7
29.2	36.2	64.4	57.8	2.3	3.88
33.5	33.7	58.9	54.3	3.7	8.7
44.9	37.6	48.1	49.5	3.63	9.68
81.8	66.7	14.5	17.5	5.28	1.75
44.9	46.8	34.7	32.7	0.51	0.77
44	18.7	74.8	51.5	2.36	0.85
54.5	33.9	33.4	56.4	1.38	2.99
77	49.5	36.7	16.7	7.95	2.52
41.9	56.4	51.5	37.2	3.77	2.85
64	82.5	25.2	14.7	5.69	0.85
66.7	69.3	27.8	24.6	2.21	1.06
25.6	43.3	48.5	42.2	3.64	2.93
65.7	75	10.9	78.2	7.77	1.04
73.3	31.2	18.2	40.3	5.7	9.35
37.9	29.1	54.5	32.4	5.21	1.53
83.5	22.6	12.4	68.8	2	6.67
14.9	12.3	67.7	78	2.56	0.88
51.7	31.8	40.4	51.8	3	8.7
23.5	22.3	64.6	54.7	4.23	13.4
33.6	50.9	27	39.2	0.34	0.6
60.2	74.1	24.2	23.4	1.9	0.91
41.3	79.6	19.6	89.5	8.7	3.98
52.6	67.1	33.3	19.6	6.01	2.06
67.9	0.61	25.8	56.8	1.56	0.57
35	48.5	9.55	44.8	3.57	1.71
10.3	19.3	77.2	71.8	9.96	3.5

## Sheet: E
	FSC CD14+ size	IL8/HK
COV-DB+	6,1568*	0,000015155*
COV-DB+	7,6608*	0,000021763*
COV-DB+	8,8704*	0,000025801*
COV-DB+	6,8736*	0,000047542*
COV-DB+	9,1968*	0,000023136*
COV-DB+	5,12*	0,000041088*
COV-DB+	5,792*	0,000023135*
COV-DB+	6,2464*	0,000030117*
COV-DB+	6,6432*	0,000077023*
COV-DB+	8,352*	0,00013374*
COV-DB+	15,1616*	0,000024634*
COV-DB+	5,7728*	0,000046265*
COV-DB+	6,1248*
COV-DB+	5,9136*	0,000033003*
COV-DB+	5,824*	0,000052928*
COV-DB+	6,8608*	0,000062745*
COV-DB+	3,9168*	0,00004394*
COV-DB+	14,8288*	0,000034121*
COV-DB+	14,624*	0,000031177*
COV-DB+	9,4784*	0,000030761*
COV-DB+	12,1536*	0,000039656*
COV-DB+	19,6608*	0,000020683*
COV+DB-	6.2784	4.708e-05
COV+DB-	3.168	8.9761e-05
COV+DB-	6.9376	0.0001378
COV+DB-	3.3536	5.9471e-05
COV+DB-	5.0624	2.935e-05
COV+DB-	5.0368	3.645e-05
COV+DB-	3.52	4.477e-05
COV+DB-	3.6544	9.1351e-05
COV+DB-	3.7696	0.00013619
COV+DB-	3.264	0.00010494
COV+DB-	3.6608	0.00015126
COV+DB-	5.328	0.00012784
COV+DB-	5.3056	0.00017277
COV+DB-	3.7376
COV+DB-	3.5392	8.3665e-05
COV+DB+	5.888	0.00011196
COV+DB+	7.52	0.0001883
COV+DB+	4.4416	0.00014247
COV+DB+	5.0688
COV+DB+	4.7488	0.00014684
COV+DB+	4.8128	6.7227e-05
COV+DB+	4.6656	0.00016219
COV+DB+	10.7648	0.00016141
COV+DB+	6.336	0.00021138
COV+DB+	4.8064	0.00015782
COV+DB+	4.5312	5.3824e-05
COV+DB+	4.16	0.00012526
COV+DB+	3.9744	5.9908e-05
COV+DB+	5.3283	0.00012784
COV+DB+	5.5552	8.8741e-05
COV+DB+	7.0976	7.8062e-05
COV+DB+	5.2992	9.595e-05
COV+DB+	5.1136	7.1919e-05
COV+DB+	3.6032	0.00015847
COV+DB+	8.4032	0.00021363
COV+DB+	5.8048	0.00034467
COV+DB+	5.0752	0.00012957
COV+DB+	6.4064	0.00018688
COV+DB+	9.8368	0.00017892
COV+DB+	11.6288	0.00018846
COV+DB+	4.2432	0.00011376
COV+DB+	4.0512	0.00020687
COV+DB+	4.576	0.00015887
COV+DB+	5.088	0.00012541

## Sheet: F
	IL8			IL6			CCL2
	COVID-19		Healthy	COVID-19		Healthy	COVID-19		Healthy
	ND	T2D	T2D	ND	T2D	T2D	ND	T2D	T2D
COV-DB+*			1.5155e-05			6.8356e-06			7.7684e-06
COV-DB+*			2.1763e-05			4.7461e-06			2.3388e-06
COV-DB+*			2.5801e-05			6.7058e-06			3.7413e-06
COV-DB+*			4.7542e-05			5.4764e-06			3.6521e-06
COV-DB+*			2.3136e-05			4.4816e-06			5.0514e-06
COV-DB+*			4.1088e-05			5.6869e-06			1.8612e-06
COV-DB+*			2.3135e-05			7.0577e-06			4.555e-06
COV-DB+*			3.0117e-05			7.4325e-06			2.6221e-06
COV-DB+*			7.7023e-05			6.205e-06			4.3538e-06
COV-DB+*			0.00013374			4.914e-06			5.0029e-06
COV-DB+*			2.4634e-05			3.148e-06			4.1367e-06
COV-DB+*			4.6265e-05			6.2493e-06			7.7791e-06
COV-DB+*
COV-DB+*			3.3003e-05			2.293e-06			2.3334e-06
COV-DB+*			5.2928e-05			4.6212e-06			2.1254e-06
COV-DB+*			6.2745e-05			4.2904e-06			4.2159e-06
COV-DB+*			4.394e-05			4.4776e-06			9.836e-06
COV-DB+*			3.4121e-05			4.8741e-06			4.2394e-06
COV-DB+*			3.1177e-05			4.7038e-06			1.9265e-06
COV-DB+*			3.0761e-05			7.1661e-06			2.5901e-06
COV-DB+*
COV-DB+*
COV-DB+*
COV-DB+*			3.9656e-05			1.3551e-05			2.9397e-06
COV-DB+*			2.0683e-05			9.9253e-07			3.3842e-06
COV+DB-	4.708e-05			2.3473e-05			1.4414e-05
COV+DB-	8.9761e-05			2.3998e-05			9.3494e-06
COV+DB-	0.0001378			1.8528e-05			1.4454e-05
COV+DB-	5.9471e-05			1.7375e-05			4.3908e-06
COV+DB-	2.935e-05			2.5002e-05			7.2489e-06
COV+DB-	3.645e-05			3.5762e-05			1.2291e-05
COV+DB-	4.477e-05			5.1204e-05			9.2591e-06
COV+DB-	9.1351e-05			3.5036e-05			1.1442e-05
COV+DB-	0.00013619			1.9746e-05			1.9143e-05
COV+DB-	0.00010494			2.2981e-05			1.391e-05
COV+DB-	0.00015126			2.1557e-05			2.4406e-05
COV+DB-
COV+DB-	0.00017277			1.6673e-05			9.3476e-06
COV+DB-
COV+DB-	8.3665e-05			6.2105e-05			1.0596e-05
COV+DB+		0.00011196			7.7401e-05			2.098e-05
COV+DB+		0.0001883			0.0001558			1.989e-05
COV+DB+		0.00014247			0.0001128			6.4525e-05
COV+DB+
COV+DB+		0.00014684			8.6121e-05			1.5644e-05
COV+DB+		6.7227e-05			9.5246e-05			1.568e-05
COV+DB+		0.00016219			0.00018616			4.7402e-05
COV+DB+		0.00016141			0.00011124			1.364e-05
COV+DB+		0.00021138			0.00018583			3.558e-05
COV+DB+		0.00015782			0.0001811			3.2012e-05
COV+DB+		5.3824e-05			7.8332e-05			2.6567e-05
COV+DB+		0.00012526			4.9737e-05			1.2642e-05
COV+DB+		5.9908e-05			4.3316e-05			2.565e-05
COV+DB+
COV+DB+		8.8741e-05			0.00012573			2.1081e-05
COV+DB+		7.8062e-05			9.3847e-05			2.6775e-05
COV+DB+		9.595e-05			8.6166e-05			1.3167e-05
COV+DB+		7.1919e-05			9.5127e-05			2.5827e-05
COV+DB+		0.00015847			0.00021288			2.3105e-05
COV+DB+		0.00021363			8.1332e-05			3.9005e-05
COV+DB+		0.00034467			0.00013463			3.3036e-05
COV+DB+		0.00012957			0.00013888			8.0479e-06
COV+DB+		0.00018688			7.7068e-05			6.3145e-05
COV+DB+		0.00017892			0.00014219			1.0637e-05
COV+DB+		0.00018846			0.00020927			3.6066e-05
COV+DB+		0.00011376			0.00026994			2.8662e-05
COV+DB+		0.00020687			0.00016894			1.5213e-05
COV+DB+		0.00015887			0.00026028			1.95e-05
COV+DB+		0.00012541			0.00020877			2.7795e-05

## Sheet: G
	ND											T2D
Gen	6.2784	3.168	4.0768	3.3536	5.0624	5.0368	3.52	3.6544	3.7696	3.264	3.6608	5.888	7.52	4.4416	5.0688	4.7488	4.8128	4.6656	10.7648	6.336	4.8064	4.5312	4.16	3.9744	5.46596	5.5552	7.0976	5.2992	5.1136	3.6032
ICU	6.0672	5.3056	3.7376	3.5392								8.4032	5.8048	5.0752	6.4064	9.8368	11.6288	4.2432	4.0512	4.576	5.088
