# Supplementary material for: Monocytopenia, monocyte morphological anomalies and hyperinflammation characterise severe COVID‐19 in type 2 diabetes
Source: EMBO Mol Med. 2020 Sep 11;12(10):e13038. doi: 10.15252/emmm.202013038 (PMC7461002; doi:10.15252/emmm.202013038)
Supplement: Supplementary file 5 — Source Data for Figure 3 [file EMMM-12-e13038-s004.xlsx]

## Sheet: A
	IRF5			IFNB
	COVID-19		Healthy	COVID-19		Healthy	Correlation
	ND	T2D	T2D	ND	T2D	T2D	IRF5	IFNB
COV-DB+*			0.00027106			3.9787e-06	0,00027106*	0,0000039787*
COV-DB+*			0.00017782			3.0207e-06	0,00017782*	0,0000030207*
COV-DB+*			0.00015354			2.808e-06	0,00015354*	0,000002808*
COV-DB+*			0.00029467			9.8979e-06	0,00029467*	0,0000098979*
COV-DB+*			0.00025475			2.0181e-06	0,00025475*	0,0000020181*
COV-DB+*			0.00016411			2.0046e-06	0,00016411*	0,0000020046*
COV-DB+*			0.00013538			1.9071e-06	0,00013538*	0,0000019071*
COV-DB+*			0.00010205			1.8289e-06	0,00010205*	0,0000018289*
COV-DB+*			0.00027714			4.2422e-06	0,00027714*	0,0000042422*
COV-DB+*			0.00031039			2.5431e-05	0,00031039*	0,000025431*
COV-DB+*			0.00034316			4.6664e-06	0,00034316*	0,0000046664*
COV-DB+*			0.00017793			4.7945e-06	0,00017793*	0,0000047945*
COV-DB+*
COV-DB+*			9.199e-05			2.6673e-06	0,00009199*	0,0000026673*
COV-DB+*			0.00034214			3.5039e-06	0,00034214*	0,0000035039*
COV-DB+*			0.00014338			4.167e-06	0,00014338*	0,000004167*
COV-DB+*			0.0001067			4.0157e-06	0,0001067*	0,0000040157*
COV-DB+*			0.00021409			2.8978e-06	0,00021409*	0,0000028978*
COV-DB+*			0.00033203			6.2337e-06	0,00033203*	0,0000062337*
COV-DB+*			0.00017367			2.5055e-06	0,00017367*	0,0000025055*
COV-DB+*
COV-DB+*
COV-DB+*
COV-DB+*			0.00025139			3.77e-06	0,00025139*	0,00000377*
COV-DB+*			0.00014487			2.6155e-06	0,00014487*	0,0000026155*
COV+DB-	0.00104658			5.1259e-06			0.00104658	5.1259e-06
COV+DB-	0.00189713			3.1533e-05			0.00189713	3.1533e-05
COV+DB-	0.00217672			9.0594e-06			0.00217672	9.0594e-06
COV+DB-	0.00109253			6.9821e-06			0.00109253	6.9821e-06
COV+DB-	0.00036433			4.4684e-06			0.00036433	4.4684e-06
COV+DB-	0.00144426			5.6255e-06			0.00144426	5.6255e-06
COV+DB-	0.00105981			5.8297e-06			0.00105981	5.8297e-06
COV+DB-	0.00148138			5.7053e-06			0.00148138	5.7053e-06
COV+DB-	0.00149096			4.4095e-06			0.00149096	4.4095e-06
COV+DB-	0.00138838			6.8693e-06			0.00138838	6.8693e-06
COV+DB-	0.00118085			6.8601e-06			0.00118085	6.8601e-06
COV+DB-
COV+DB-	0.0012954			8.1137e-06			0.0012954	8.1137e-06
COV+DB-
COV+DB-	0.00437364			8.1347e-06			0.00437364	8.1347e-06
COV+DB+		0.00198832			1.633e-05		0.00198832	1.633e-05
COV+DB+		0.00224953			7.6251e-06		0.00224953	7.6251e-06
COV+DB+		0.00335789			2.8163e-05		0.00335789	2.8163e-05
COV+DB+
COV+DB+		0.00216818			6.525e-06		0.00216818	6.525e-06
COV+DB+		0.00295933			2.1831e-05		0.00295933	2.1831e-05
COV+DB+		0.00490925			3.4024e-05		0.00490925	3.4024e-05
COV+DB+		0.00233969			1.0289e-05		0.00233969	1.0289e-05
COV+DB+		0.00292281			3.1326e-05		0.00292281	3.1326e-05
COV+DB+		0.00150794			2.1614e-05		0.00150794	2.1614e-05
COV+DB+		0.00135303			3.0546e-06		0.00135303	3.0546e-06
COV+DB+		0.0013508			1.7912e-05		0.0013508	1.7912e-05
COV+DB+		0.00276768			1.6654e-05		0.00276768	1.6654e-05
COV+DB+
COV+DB+		0.00241097			1.3493e-05		0.00241097	1.3493e-05
COV+DB+		0.00223944			3.327e-05		0.00223944	3.327e-05
COV+DB+		0.00345975			5.8446e-06		0.00345975	5.8446e-06
COV+DB+		0.00327522			6.5417e-06		0.00327522	6.5417e-06
COV+DB+		0.00155485			4.1825e-06		0.00155485	4.1825e-06
COV+DB+		0.0011644			1.9133e-05		0.0011644	1.9133e-05
COV+DB+		0.0027981			2.7843e-05		0.0027981	2.7843e-05
COV+DB+		0.00233796			4.265e-06		0.00233796	4.265e-06
COV+DB+		0.00330148			9.5011e-06		0.00330148	9.5011e-06
COV+DB+		0.00343337			1.4015e-05		0.00343337	1.4015e-05
COV+DB+		0.00157761			3.154e-05		0.00157761	3.154e-05
COV+DB+		0.00196912			3.8088e-05		0.00196912	3.8088e-05
COV+DB+		0.00218747			1.6114e-05		0.00218747	1.6114e-05
COV+DB+		0.00162766			2.7548e-06		0.00162766	2.7548e-06
COV+DB+		0.00167263			7.4058e-06		0.00167263	7.4058e-06

## Sheet: C
	Monocytes
	COVID-19		Healthy
	ND	T2D	T2D
COV-DB+			2283
COV-DB+			546
COV-DB+			1451
COV-DB+			481
COV-DB+			312
COV-DB+			1059
COV-DB+			846
COV-DB+			2240
COV-DB+			1835
COV-DB+			620
COV-DB+			253
COV-DB+			742
COV-DB+			481
COV-DB+			448
COV-DB+			1849
COV-DB+			2249
COV-DB+			333
COV-DB+			263
COV-DB+			222
COV-DB+			230
COV-DB+
COV-DB+
COV-DB+
COV-DB+			694
COV-DB+			173
COV+DB-	1426
COV+DB-	1218
COV+DB-	463
COV+DB-	699
COV+DB-	519
COV+DB-	2044
COV+DB-	2044
COV+DB-	4125
COV+DB-	2860
COV+DB-	3455
COV+DB-	2083
COV+DB-	6267
COV+DB-	3083
COV+DB-	3497
COV+DB-	3132
COV+DB+		1597
COV+DB+		2210
COV+DB+		1330
COV+DB+		6777
COV+DB+		5347
COV+DB+		4167
COV+DB+		826
COV+DB+		208
COV+DB+		590
COV+DB+		6942
COV+DB+		583
COV+DB+		2766
COV+DB+		558
COV+DB+		810
COV+DB+		660
COV+DB+		582
COV+DB+		6173
COV+DB+		1961
COV+DB+		4761
COV+DB+		3208
COV+DB+		8281
COV+DB+		2676
COV+DB+		608
COV+DB+		8208
COV+DB+		4623
COV+DB+		823
COV+DB+		2505
COV+DB+		1899
COV+DB+		1781

## Sheet: E
	Classical			Intermediate			Non-classical
	COVID-19		Healthy	COVID-19		Healthy	COVID-19		Healthy
	ND	T2D	T2D	ND	T2D	T2D	ND	T2D	T2D
COV-DB+			2021			2485
COV-DB+			521			634
COV-DB+			1549			954			1065
COV-DB+			2837			2681			2206
COV-DB+			290			359			406
COV-DB+			1051			1195
COV-DB+			840			869			650
COV-DB+			2214			2810			1312
COV-DB+			1881			1636			2006
COV-DB+			775			403
COV-DB+			242			287			657
COV-DB+			725			803			846
COV-DB+			470			611			1080
COV-DB+			2447			2969			7317
COV-DB+			1764			2539			3266
COV-DB+			1888			3189			9074
COV-DB+			565			884			1652
COV-DB+			297			339			769
COV-DB+			244			310			412
COV-DB+			803			880			0
COV-DB+
COV-DB+
COV-DB+
COV-DB+			694			2132			1939
COV-DB+			171			238			252
COV+DB-	1249			1538			1624
COV+DB-	1515			474			0
COV+DB-	464			281			527
COV+DB-	705			661			641
COV+DB-	493			600			1290
COV+DB-	2111			2539			1825
COV+DB-	2072			3769			2052
COV+DB-	4528			4672			4125
COV+DB-	3004			950			2691
COV+DB-	3626			3649			2257
COV+DB-	1987			814			4761
COV+DB-	5976			605			93.8
COV+DB-	3504			4167			4066
COV+DB-	3663			3352			1295
COV+DB-	3234			5114			1884
COV+DB+		1591			5336			2164
COV+DB+		2025			2871			1674
COV+DB+		1332			1204			3504
COV+DB+		6806			7049			6559
COV+DB+		5347			5521			6821
COV+DB+		4091			5268			5640
COV+DB+		502			633			599
COV+DB+		540			5370			228
COV+DB+		553			1481			789
COV+DB+		275			100			11507
COV+DB+		558			641			819
COV+DB+		434			1018			1014
COV+DB+		555			559			576
COV+DB+		740			1138			1130
COV+DB+		580			4490			812
COV+DB+		532			10225			738
COV+DB+		6806			8171			3339
COV+DB+		1935			2624			2744
COV+DB+		4934			7080			8262
COV+DB+		3189			3101			2614
COV+DB+		7834			10995			11639
COV+DB+		2728			2655			1026
COV+DB+		5336			15384			7629
COV+DB+		7142			6689			8953
COV+DB+		8736			10483			10578
COV+DB+		4556			4731			9795
COV+DB+		463			518			735
COV+DB+		1842			2788			2262
COV+DB+		1877			2544			988

## Sheet: F
	IRF5 [MFI]	HLA-DR [MFI]
COV-DB+*	2283*
COV-DB+*	546*
COV-DB+*	1451*
COV-DB+*	481*
COV-DB+*	312*
COV-DB+*	1059*
COV-DB+*	846*
COV-DB+*	2240*
COV-DB+*	1835*
COV-DB+*	620*
COV-DB+*	253*
COV-DB+*	742*
COV-DB+*	481*
COV-DB+*	448*
COV-DB+*	1849*
COV-DB+*	2249*
COV-DB+*	333*
COV-DB+*	263*
COV-DB+*	222*
COV-DB+*	230*
COV-DB+*
COV-DB+*
COV-DB+*
COV-DB+*	694*
COV-DB+*	173*
COV+DB-	1426	5439.87
COV+DB-	1218	1198.83
COV+DB-	463
COV+DB-	699	1935.03
COV+DB-	519	1535.26
COV+DB-	2044	2042.65
COV+DB-	2044	2304.3
COV+DB-	4125	1763.76
COV+DB-	2860	2168.68
COV+DB-	3455	1643.02
COV+DB-	2083	3305.62
COV+DB-	6267	6224.09
COV+DB-	3083	3436.8
COV+DB-	3497	1997.15
COV+DB-	3132	2634.37
COV+DB+	1597	5314.57
COV+DB+	2210	3124.49
COV+DB+	1330	5653.42
COV+DB+	6777	3428.97
COV+DB+	5347	2651.95
COV+DB+	4167	2934.56
COV+DB+	826	1477.03
COV+DB+	208	1223.88
COV+DB+	590	1923.81
COV+DB+	6942	1371.36
COV+DB+	583	1705.31
COV+DB+	2766	1078.11
COV+DB+	558	1914.05
COV+DB+	810	2937.94
COV+DB+	660	1337.41
COV+DB+	582	1228.67
COV+DB+	6173	1346.78
COV+DB+	1961	1910.76
COV+DB+	4761	2139.45
COV+DB+	3208	6226.7
COV+DB+	8281	5965.74
COV+DB+	2676	1732.53
COV+DB+	608	1503.8
COV+DB+	8208	2053.21
COV+DB+	4623	1254.23
COV+DB+	823	1317.64
COV+DB+	2505	1260.39
COV+DB+	1899	1071.29
COV+DB+	1781	1497.86

## Sheet: G
All patients		ND		T2D
Gen	ICU	Gen	ICU	Gen	ICU
1426		1426
1218		1218
463		463
699		699
519		519
2044		2044
2044		2044
4125		4125
2860		2860
3455		3455
2083		2083
	6267		6267
	3083		3083
	3497		3497
	3132		3132
1597				1597
2210				2210
1330				1330
6777				6777
5347				5347
4167				4167
826				826
208				208
590				590
6942				6942
583				583
2766				2766
558				558
810				810
660				660
582				582
6173				6173
1961				1961
4761				4761
	3208				3208
	8281				8281
	2676				2676
	608				608
	8208				8208
	4623				4623
	823				823
	2505				2505
	1899				1899
	1781				1781

## Sheet: H
Classical				Intermediate				Non-classical
ND		T2D		ND		T2D		ND		T2D
Gen	ICU	Gen	ICU	Gen	ICU	Gen	ICU	Gen	ICU	Gen	ICU
1249				1538				1624
1515				474				0
464				281				527
705				661				641
493				600				1290
2111				2539				1825
2072				3769				2052
4528				4672				4125
3004				950				2691
3626				3649				2257
1987				814				4761
	5976				605				93.8
	3504				4167				4066
	3663				3352				1295
	3234				5114				1884
		1591				5336				2164
		2025				2871				1674
		1332				1204				3504
		6806				7049				6559
		5347				5521				6821
		4091				5268				5640
		502				633				599
		540				5370				228
		553				1481				789
		275				100				11507
		558				641				819
		434				1018				1014
		555				559				576
		740				1138				1130
		580				4490				812
		532				10225				738
		6806				8171				3339
		1935				2624				2744
		4934				7080				8262
			3189				3101				2614
			7834				10995				11639
			2728				2655				1026
			5336				15384				7629
			7142				6689				8953
			8736				10483				10578
			4556				4731				9795
			463				518				735
			1842				2788				2262
			1877				2544				988
