# Supplementary material for: Monocytopenia, monocyte morphological anomalies and hyperinflammation characterise severe COVID‐19 in type 2 diabetes
Source: EMBO Mol Med. 2020 Sep 11;12(10):e13038. doi: 10.15252/emmm.202013038 (PMC7461002; doi:10.15252/emmm.202013038)
Supplement: Supplementary file 6 — Source Data for Figure 4 [file EMMM-12-e13038-s005.xlsx]

## Sheet: A
	n
ND Gen	11
ND ICU	4
T2D Gen	19
T2D ICU	10
Gen	30
ICU	14

## Sheet: B
Lymphocyte (CD45)		Monocyte (CD45)
Gen	ICU	Gen	ICU
10.3	5.05	14.1	6.4
6.39	16.8	2.8	5.48
22.4	5.96	7.32	4.55
13.8	1.73	8.43	4.11
23.5	13.1	7.69	3.45
14.8	1.99	8.33	1.69
19.6	1.52	7.34	9.8
9.35	6.37	3.46	5.26
13.5	8.79	6.75	4.78
3.79	20.6	8.78	7.09
15		5.45
1.49		5.37
3.56		12.1
0.81		15.2
17.4		9.47
46.6		8.29
21.8		5.76
20.2		14.3
20.8		6.49

## Sheet: C
	Gen																			ICU
T CD8	5.06	3.02	11.4	4.37	10.2	5.76	9.45	1.48	4.09	0.84	0.68	0.079	1.48	0.16	8.04	32	6.76	4.17	10.4	2.25	6.9	1.47	1.21	2.96	0.41	0.52	1.56	4.21	10.3
T DN	0.38	0.49	2.86	0.86	0.45	2.76	1.81	0.4	0.76	1.42	0.16	1	0.7	0.2	1.01	0.63	1.66	0.47	1.27	0.35	1.1	0.26	0.3	0.68	0.51	0.15	1.01	0.42	0.78
T DP	0.029	0.021	0.092	0.031	0.067	0.14	0.062	0.079	0.076	0	0.021	0.00136	0.08	0.016	0.2	0.21	0.22	0.13	0.22	0.025	0.061	0.017	0	0.019	0	0.028	0.033	0.033	0.2
T CD4	4.87	2.86	7.97	8.52	12.9	6.14	8.31	7.39	8.6	1.53	0.36	0.4	1.3	0.44	8.19	13.8	13.2	15.4	8.96	2.42	8.72	4.2	0.22	9.42	1.07	0.83	3.76	4.12	9.29
	Gen																			ICU
Cla	10.6	2.49	5.32	7.73	6.84	7.34	5.66	2.09	5.72	5.9	3.84	4.96	8.72	9.99	6.65	5.61	3.75	10.2	5.2	5.48	4.25	4.15	3.5	2.71	1.32	6.63	9.09	4.03	5.73
Int	2.04	0.035	1.4	0.32	0.5	0.57	1.39	1.31	0.22	2.79	1.39	0.19	3.23	4.82	0.62	0.52	0.64	1.26	0.32	0.59	0.84	0.18	0.56	0.31	0.21	3.17	3	0.24	0.19
NCL	0.98	0.021	0.28	0.089	0.079	0.2	0.09	0.342	0.1	0.016	0.14	0.11	0.12	0.31	0.87	0.43	0.33	1.19	0.18	0.068	0.23	0.034	0.559	0.058	0.046	0	0.42	0.071	0.23
